# Supplementary material for: Clinical and Functional Characteristics of a New Phenotype of SMA Type I among a National Sample of Spanish Children: A Cross-Sectional Study
Source: Children (Basel). 2023 May 16;10(5):892. doi: 10.3390/children10050892 (PMC10216906; doi:10.3390/children10050892)
Supplement: Supplementary file 1 [file children-10-00892-s001.zip]

Archive with 1 entries (1 files):
- children-2382853-supplementary.pdf
